# Supplementary material for: B-Site Fe/Re Cation-Ordering Control and Its Influence on the Magnetic Properties of Sr2FeReO6 Oxide Powders
Source: Nanomaterials (Basel). 2022 Oct 17;12(20):3640. doi: 10.3390/nano12203640 (PMC9611336; doi:10.3390/nano12203640)
Supplement: Supplementary file 1 [file nanomaterials-12-03640-s001.zip]

Archive with 1 entries (1 files):
- nanomaterials-1969075-supplementary.pdf
